# Supplementary material for: Interrogation of gender disparity uncovers androgen receptor as the transcriptional activator for oncogenic miR-125b in gastric cancer
Source: Cell Death Dis. 2021 May 4;12(5):441. doi: 10.1038/s41419-021-03727-3 (PMC8096848; doi:10.1038/s41419-021-03727-3)
Supplement: Supplementary file 2 — Supplementary Table S2 [file 41419_2021_3727_MOESM2_ESM.xlsx]

## Sheet: tianjin-100
feature	importance
XIST	0.854409
EIF1AY	0.827118
DDX3Y	0.724462
KDM5D	0.669084
PRKY	0.667388
TTTY15	0.5367
TTTY14	0.467835
UTY	0.45565
PCDH11Y	0.306853
ZRSR2	0.305856
TSIX	0.292917
RPS4X	0.285784
KDM5C	0.237642
NLGN4Y	0.197267
UBA1	0.151661
DDX43	0.147502
ZFX	0.145684
DDX3X	0.143312
PNPLA4	0.127243
EIF1AX	0.12614
SMC1A	0.124889
SLC25A6	0.116828
KDM6A	0.104772
PRKX	0.098584
TXLNG	0.085052
SP7	0.077889
CXorf36	0.076265
CA5B	0.069029
ZNRF1	0.065156
NAA10	0.063661
AGRP	0.062748
ALKBH5	0.062207
CDK16	0.058687
CCDC36	0.058566
VAX2	0.056922
C10orf67	0.056569
FOLH1	0.054793
PGR	0.054788
SP8	0.054731
LAIR2	0.054178
TMEM136	0.053659
THSD7B	0.053046
HES2	0.052886
PIK3R6	0.052533
LRIG1	0.052124
FAM135A	0.051242
NOX5	0.051193
MS4A5	0.051048
GTPBP6	0.050754
CRISP1	0.05025
PPP1R11	0.050181
IL12RB2	0.04978
DNAH6	0.048562
KCNJ8	0.048065
LRRC18	0.047147
FOXH1	0.046608
ENTPD6	0.046373
RBP1	0.046318
FGF22	0.046238
MUC12	0.045954
ISX	0.045703
ZBED1	0.045693
WDR93	0.045611
RBM46	0.04524
LIPI	0.044831
DHRS7B	0.044816
TMEM187	0.044779
OR51M1	0.044609
EIF2S3	0.044445
GPX7	0.044137
POLR2E	0.043456
SYAP1	0.043291
TTTY5	0.043212
ASMTL	0.043081
GNE	0.042859
FCGR2B	0.042797
TBC1D1	0.042698
REG3G	0.042446
S1PR2	0.042147
FOLH1B	0.042085
TRIB3	0.042044
SS18	0.041892
SYCP1	0.041889
C16orf92	0.041779
LRRC8B	0.041629
CEACAM21	0.041568
AFF3	0.041562
MCTP2	0.041502
LRRC4C	0.04089
CEACAM19	0.040754
COL2A1	0.040685
OAT	0.040526
TRIM54	0.040402
MAP6	0.04031
SIAH3	0.040286
GAD1	0.040153
RHOA	0.039946
DCAF4L2	0.03991
NR5A1	0.039834
RRAGA	0.039812

## Sheet: TCGA-100
feature	importance
RPS4Y1	0.348105
NLGN4Y	0.331006
DDX3Y	0.301203
XIST	0.290616
KDM5D	0.272091
EIF1AY	0.239356
ZFY	0.228586
USP9Y	0.204702
UTY	0.174787
PRKY	0.152693
TTTY15	0.1226
TSIX	0.106405
KDM5C	0.097583
ZFX	0.096039
DDX3X	0.079782
JPX	0.079138
KDM6A	0.075643
EIF1AX	0.074167
SMC1A	0.058412
TXLNG	0.046629
STS	0.043352
GHRHR	0.036383
PRKX	0.033219
AKAP17A	0.026611
GBE1	0.026607
COX7A2L	0.025989
GPKOW	0.023819
CHM	0.02336
TRAPPC2	0.023356
CRISP2	0.023061
ZRSR2	0.022744
FOXD2	0.021999
INE1	0.021301
UXT	0.021271
LPIN1	0.020976
ZNF558	0.020714
PPP1R11	0.020559
UBA1	0.020526
MID1IP1	0.020285
TCAP	0.020268
GPA33	0.020159
LINC00470	0.019981
RYBP	0.019478
PRDX4	0.019453
LRRN2	0.019445
MAD1L1	0.01926
SLC12A2	0.019087
VNN1	0.018989
WDR13	0.018796
TFRC	0.018609
CA5BP1	0.018289
POLR2A	0.017988
APEX2	0.017965
USP9X	0.017871
RPS4X	0.017855
DNAJC15	0.017761
TIMM17B	0.01757
CPA5	0.017478
TTC3P1	0.017268
ADNP2	0.017213
MYO16	0.016929
ZNF583	0.016687
SLC39A5	0.01665
BPIFA2	0.016629
SESN1	0.016339
WASF3	0.016332
PGAP3	0.016249
ING3	0.016223
SEC24B	0.016051
ZNF658B	0.015988
ASMTL-AS1	0.015985
ATOH1	0.015949
LIPT2	0.01586
TRIM27	0.015453
SYT5	0.015444
TBC1D1	0.015353
MAT2A	0.015219
HACE1	0.01521
STOML3	0.015177
ZNF283	0.015173
FTSJ1	0.014995
NLRP2	0.01497
STAT2	0.014906
SPESP1	0.014799
ZFP92	0.014712
DHRS12	0.014613
GRIA3	0.014583
ABCC6P2	0.014495
CXCR5	0.014439
BIN1	0.01442
PNPLA4	0.01438
NDUFB11	0.01436
PLEKHG4B	0.014359
THBS4	0.014305
IKBKG	0.014293
CLDN15	0.014194
UGT1A6	0.014178
KBTBD8	0.014148
GUCY1A3	0.014144
ZFR2	0.014121

## Sheet: ACRG-100
feature	importance
DDX3Y	0.61288
XIST	0.574952
RPS4Y1	0.566786
KDM5D	0.564898
ZFY	0.527862
EIF1AY	0.503915
NLGN4Y	0.376694
PRKY	0.366885
TTTY15	0.344858
USP9Y	0.212954
UTY	0.177741
TSIX	0.113571
ZFX	0.112334
ZRSR2	0.084262
BPIFB1	0.055827
JPX	0.055469
SMC1A	0.053599
CYP2W1	0.050559
SLC38A11	0.044842
SESN1	0.043226
CAPN5	0.039486
LTF	0.039312
MAP6	0.039231
ZNF208	0.038779
ZNF274	0.038667
CRISP2	0.035821
FLRT3	0.035394
FOXD2	0.034698
KDM6A	0.034657
CCDC36	0.034579
LHX6	0.034487
BIN1	0.034466
TDRD12	0.033827
PGR	0.033162
PPP1R11	0.032577
ANKS1B	0.032269
CRLS1	0.032223
SORD	0.032012
LIMA1	0.031819
TAB3	0.03169
NRK	0.031661
SPRYD4	0.031347
PRDX4	0.031013
DNMBP	0.03095
CASK	0.030924
WASF3	0.030211
A4GNT	0.030077
FUT1	0.029998
MED19	0.029454
NOTCH2NL	0.028947
GLRA3	0.028613
SYNGR4	0.028582
TMEM74	0.028432
ZNHIT6	0.028094
TNN	0.02807
ZNF583	0.027999
GHRHR	0.027912
RBP1	0.027895
FOXO1	0.02775
OSR2	0.027672
MID1IP1	0.02761
ATP4A	0.02757
NQO1	0.027562
B3GNT6	0.027281
RDH12	0.026763
PCDHAC1	0.026486
PPEF2	0.026285
CHP1	0.026113
AR	0.025944
TMEM136	0.02593
KDELC2	0.02588
SLC39A5	0.025786
NEDD4L	0.025632
TCF7L1	0.025613
AMELY	0.025572
PGC	0.025394
MPPED2	0.025355
SEMA4F	0.025301
TRAPPC2	0.025275
CTRB2	0.025079
ZNRD1	0.025078
GDPD1	0.024844
LINC00424	0.024724
LRRN2	0.024357
CFTR	0.024312
LAMP2	0.024297
KCNK10	0.02429
EPN1	0.024227
KRT83	0.024197
KCNJ8	0.02419
REG3G	0.024079
C6orf10	0.023975
TLL2	0.023887
EIF2S3	0.023784
DNAI1	0.023753
SCML1	0.023728
RPS4X	0.023715
ZFR2	0.023662
BAG2	0.02365
FAM199X	0.02361

## Sheet: GSE15459-100
feature	importance
DDX3Y	0.61288
XIST	0.574952
RPS4Y1	0.566786
KDM5D	0.564898
ZFY	0.527862
EIF1AY	0.503915
NLGN4Y	0.376694
PRKY	0.366885
TTTY15	0.344858
USP9Y	0.212954
UTY	0.177741
TSIX	0.113571
ZFX	0.112334
ZRSR2	0.084262
BPIFB1	0.055827
JPX	0.055469
SMC1A	0.053599
CYP2W1	0.050559
SLC38A11	0.044842
SESN1	0.043226
CAPN5	0.039486
LTF	0.039312
MAP6	0.039231
ZNF208	0.038779
ZNF274	0.038667
CRISP2	0.035821
FLRT3	0.035394
FOXD2	0.034698
KDM6A	0.034657
CCDC36	0.034579
LHX6	0.034487
BIN1	0.034466
TDRD12	0.033827
PGR	0.033162
PPP1R11	0.032577
ANKS1B	0.032269
CRLS1	0.032223
SORD	0.032012
LIMA1	0.031819
TAB3	0.03169
NRK	0.031661
SPRYD4	0.031347
PRDX4	0.031013
DNMBP	0.03095
CASK	0.030924
WASF3	0.030211
A4GNT	0.030077
FUT1	0.029998
MED19	0.029454
NOTCH2NL	0.028947
GLRA3	0.028613
SYNGR4	0.028582
TMEM74	0.028432
ZNHIT6	0.028094
TNN	0.02807
ZNF583	0.027999
GHRHR	0.027912
RBP1	0.027895
FOXO1	0.02775
OSR2	0.027672
MID1IP1	0.02761
ATP4A	0.02757
NQO1	0.027562
B3GNT6	0.027281
RDH12	0.026763
PCDHAC1	0.026486
PPEF2	0.026285
CHP1	0.026113
AR	0.025944
TMEM136	0.02593
KDELC2	0.02588
SLC39A5	0.025786
NEDD4L	0.025632
TCF7L1	0.025613
AMELY	0.025572
PGC	0.025394
MPPED2	0.025355
SEMA4F	0.025301
TRAPPC2	0.025275
CTRB2	0.025079
ZNRD1	0.025078
GDPD1	0.024844
LINC00424	0.024724
LRRN2	0.024357
CFTR	0.024312
LAMP2	0.024297
KCNK10	0.02429
EPN1	0.024227
KRT83	0.024197
KCNJ8	0.02419
REG3G	0.024079
C6orf10	0.023975
TLL2	0.023887
EIF2S3	0.023784
DNAI1	0.023753
SCML1	0.023728
RPS4X	0.023715
ZFR2	0.023662
BAG2	0.02365
FAM199X	0.02361

## Sheet: GSE84437-100
feature	importance
XIST	0.6546
RPS4Y1	0.572003
EIF1AY	0.49713
EIF1AX	0.161766
NLGN4Y	0.149205
ZFY	0.121602
STS	0.080394
RPS4X	0.064084
DDX3X	0.058912
ZFX	0.058602
SYAP1	0.051781
SMC1A	0.050671
BTN3A2	0.044425
TRPM6	0.043393
PRKY	0.041748
CYP2W1	0.041391
SESN1	0.041144
PTCRA	0.039954
CAB39L	0.039585
MAPK3	0.038157
TRIB3	0.038081
FCGR2B	0.037418
DDX43	0.037377
GLB1L	0.037203
PRKX	0.036914
GPR155	0.036911
CASK	0.036767
CXorf21	0.036087
VTI1B	0.035098
OR2AE1	0.035007
RGPD4	0.034814
TAS2R43	0.034665
OR4F15	0.033771
KIR3DL1	0.033644
MYNN	0.033579
DHRSX	0.032488
SLC9A3	0.031993
C16orf62	0.031691
DEFB128	0.030813
ARX	0.03056
TEX28	0.03056
GDNF	0.03038
DPYSL4	0.030165
GSTM5	0.030023
ZMYND8	0.030019
CRYL1	0.029896
ADM2	0.029653
NKD2	0.029369
EIF3IP1	0.029364
SLED1	0.029324
TRAPPC2	0.028958
CLDN15	0.028956
HMX3	0.028934
GRIN1	0.028806
UBL4A	0.028506
NNMT	0.028122
DOCK8	0.027955
TRIM48	0.027762
OR5H2	0.02776
CHAC2	0.027682
KIF6	0.02759
HOXA1	0.02753
PCDHB13	0.027465
CXorf36	0.027429
HIST1H2AH	0.027338
FARS2	0.027269
EVX2	0.027149
TBPL2	0.027067
OR4K13	0.027027
SLC4A1	0.026837
FLJ46284	0.026821
MYOZ2	0.026689
KCNJ12	0.026641
KRTAP10-12	0.026603
PAX6	0.026519
GRHPR	0.02642
FUNDC1	0.026349
FGF5	0.026327
CSMD3	0.026089
CLDN17	0.026052
OR51V1	0.026049
NQO1	0.025817
ZNF577	0.02566
NT5DC2	0.02551
PDE4B	0.025428
ZNF277	0.025294
FOXE3	0.025277
POLR2A	0.025155
EHD2	0.025136
OR2W1	0.025042
OR4N4	0.025003
FOXD2	0.02498
VAMP5	0.02487
ZNF559	0.024797
OR7D2	0.024788
GOLGA8F	0.024761
HS3ST5	0.02463
FRG1	0.024579
OR4X2	0.024573
NOC3L	0.024555

## Sheet: top100-overlap
NLGN4Y
EIF1AY
XIST
SMC1A
ZFX
