# Supplementary material for: Interrogation of gender disparity uncovers androgen receptor as the transcriptional activator for oncogenic miR-125b in gastric cancer
Source: Cell Death Dis. 2021 May 4;12(5):441. doi: 10.1038/s41419-021-03727-3 (PMC8096848; doi:10.1038/s41419-021-03727-3)
Supplement: Supplementary file 3 — Supplementary Table S4 [file 41419_2021_3727_MOESM3_ESM.xlsx]

## Sheet: Supplementary Table S4-miR-125
miR-125b-Targets
ABHD2
ACPP
AIFM1
ANP32A
ARMC7
ASL
BAK1
BCAN
BDH1
BIK
BMP2
C15orf23
C16orf88
C19orf54
C2CD4C
C6orf115
C6orf47
C9orf100
C9orf86
CAPN10
CASP6
CCDC120
CCNC
CGN
CKLF
CLN6
CMTM4
CORO2A
CPT2
CTNNBL1
CYB5R4
DECR1
DHFR
DIP2A
DPH2
DPM2
DPP9
DSG2
DTX4
DUS1L
E2F2
ECE2
EDEM1
ELOVL6
ENTPD4
EPHA10
ERBB3
ERMP1
ESCO2
ESPL1
ESRRA
F12
FAM96A
FANCI
FEN1
FOXQ1
FRAT2
FUT4
GALNT7
GCNT1
GINS3
GLB1L2
GPR160
GPR39
GPRC5C
GSS
HCN3
HDDC3
HMBS
HMGCR
HPGD
HPRT1
HSPA5
IER3IP1
IMPA2
INF2
KHK
KHNYN
KIAA0317
KIAA1522
KIF18B
KLF16
KLF3
LMNB1
LRRC8E
LYPD6
LYPLA2
MAP3K10
MGST1
MPDU1
MRPL15
MTMR14
NBEAL2
NCLN
NCOA7
NDRG3
NEDD4L
NIPA1
NLK
NLRP2
NT5DC1
OTUB2
PCSK7
PDCD6
PDE7A
PDIA3
PDXDC1
PDZD3
PI4K2B
PIGO
PLCB3
PNPT1
PPP1CA
PRELID2
PSAPL1
PSMB8
PSMD7
PSMG3
PTPRJ
PWP2
QRSL1
QSOX2
RACGAP1
RAX
RBCK1
RBM14
RHOT2
RPS6KB2
RRM2
SAMD10
SCLY
SCP2
SECISBP2
SEL1L
SFXN2
SGPL1
SH3BP5L
SIRT5
SLC25A15
SLC26A6
SLC35C1
SLC45A3
SLC4A4
SMAD6
SMARCD2
SMC2
SNX4
SORD
SPTBN4
SS18
SUMF2
SYTL1
TBC1D7
TMED9
TMEM161B
TMEM194B
TMEM37
TMEM9B
TMPRSS4
TOMM40
TOR2A
TRABD
TRIM14
TSTA3
TTC38
UBE2J1
UBN1
UCHL5
ULK3
UQCR10
VDAC1
VPS33A
VPS37B
VPS4B
WDR18
WDR62
ZC3H7B
ZZEF1
