# Supplementary material for: Interrogation of gender disparity uncovers androgen receptor as the transcriptional activator for oncogenic miR-125b in gastric cancer
Source: Cell Death Dis. 2021 May 4;12(5):441. doi: 10.1038/s41419-021-03727-3 (PMC8096848; doi:10.1038/s41419-021-03727-3)
Supplement: Supplementary file 4 — Supplementary Table S5 [file 41419_2021_3727_MOESM4_ESM.xlsx]

## Sheet: Supplementary Table S5-PathwayA
Category	Term	Count	%	PValue	Genes	List Total	Pop Hits	Pop Total	Fold Enrichment	Bonferroni	Benjamini	FDR
GOTERM_BP_FAT	GO:0008219	cell death	17	0.761308	0.00249573	E2F2, SGPL1, AIFM1, ERBB3, NIPA1, ESPL1, HPRT1, NLRP2, VDAC1, CTNNBL1, CASP6, BAK1, RHOT2, BIK, TSTA3, PDCD6, CLN6	138	719	13528	2.31779	0.956546	0.956546	3.98093
GOTERM_BP_FAT	GO:0016265	death	17	0.761308	0.00267393	E2F2, SGPL1, AIFM1, ERBB3, NIPA1, ESPL1, HPRT1, NLRP2, VDAC1, CTNNBL1, CASP6, BAK1, RHOT2, BIK, TSTA3, PDCD6, CLN6	138	724	13528	2.30179	0.965274	0.813652	4.25941
BIOCARTA	h	mitochondriaPathway:Role of Mitochondria in Apoptotic Signaling	4	0.179131	0.00300231	BAK1, CASP6, AIFM1, BIK	21	22	1437	12.4416	0.0807444	0.0807444	2.48403
GOTERM_BP_FAT	GO:0007167	enzyme linked receptor protein signaling pathway	10	0.447828	0.0080229	PTPRJ, SGPL1, SS18, BMP2, ERBB3, NLK, SMAD6, EPHA10, PDZD3, HPGD	138	342	13528	2.86634	0.999959	0.965603	12.2741
GOTERM_BP_FAT	GO:0006915	apoptosis	13	0.582176	0.0191536	SGPL1, E2F2, AIFM1, ERBB3, ESPL1, NLRP2, VDAC1, CTNNBL1, BAK1, CASP6, RHOT2, BIK, PDCD6	138	602	13528	2.11691	1	0.997684	26.9771
GOTERM_BP_FAT	GO:0006508	proteolysis	19	0.850873	0.01976	F12, ERMP1, UBE2J1, ESPL1, EDEM1, OTUB2, PWP2, PSMB8, TMPRSS4, CASP6, ECE2, CAPN10, KIAA0317, UCHL5, RBCK1, NEDD4L, PCSK7, DPP9, PSMD7	138	1054	13528	1.76713	1	0.993325	27.7076
GOTERM_BP_FAT	GO:0012501	programmed cell death	13	0.582176	0.0212322	SGPL1, E2F2, AIFM1, ERBB3, ESPL1, NLRP2, VDAC1, CTNNBL1, BAK1, CASP6, RHOT2, BIK, PDCD6	138	611	13528	2.08572	1	0.988767	29.4526
GOTERM_BP_FAT	GO:0006493	protein amino acid O-linked glycosylation	3	0.134348	0.0262326	GALNT7, DPM2, GCNT1	138	25	13528	11.7635	1	0.991485	35.089
GOTERM_BP_FAT	GO:0055114	oxidation reduction	13	0.582176	0.0287799	CYB5R4, SORD, AIFM1, HMGCR, DECR1, UQCR10, DHFR, RRM2, TSTA3, QSOX2, BDH1, DUS1L, HPGD	138	639	13528	1.99433	1	0.989756	37.795
GOTERM_BP_FAT	GO:0006839	mitochondrial transport	4	0.179131	0.0327869	BAK1, CPT2, TOMM40, SLC25A15	138	69	13528	5.68284	1	0.990425	41.8384
GOTERM_BP_FAT	GO:0048608	reproductive structure development	5	0.223914	0.0391185	BAK1, ERMP1, HMGCR, BIK, MGST1	138	126	13528	3.89004	1	0.993316	47.7283
GOTERM_BP_FAT	GO:0043413	biopolymer glycosylation	5	0.223914	0.0410649	GALNT7, MPDU1, DPM2, FUT4, GCNT1	138	128	13528	3.82926	1	0.991638	49.4233
GOTERM_BP_FAT	GO:0006486	protein amino acid glycosylation	5	0.223914	0.0410649	GALNT7, MPDU1, DPM2, FUT4, GCNT1	138	128	13528	3.82926	1	0.991638	49.4233
GOTERM_BP_FAT	GO:0070085	glycosylation	5	0.223914	0.0410649	GALNT7, MPDU1, DPM2, FUT4, GCNT1	138	128	13528	3.82926	1	0.991638	49.4233
GOTERM_BP_FAT	GO:0044242	cellular lipid catabolic process	4	0.179131	0.0418257	SGPL1, PLCB3, CPT2, DECR1	138	76	13528	5.15942	1	0.988534	50.0717
GOTERM_BP_FAT	GO:0010038	response to metal ion	5	0.223914	0.0420584	KHK, GSS, CASP6, NEDD4L, PDCD6	138	129	13528	3.79957	1	0.984206	50.2685
GOTERM_BP_FAT	GO:0043281	regulation of caspase activity	4	0.179131	0.0460442	BAK1, SMAD6, HSPA5, NLRP2	138	79	13528	4.96349	1	0.985383	53.5277
